# Supplementary material for: Ellagic Acid Prevents Binge Alcohol-Induced Leaky Gut and Liver Injury through Inhibiting Gut Dysbiosis and Oxidative Stress
Source: Antioxidants (Basel). 2021 Aug 30;10(9):1386. doi: 10.3390/antiox10091386 (PMC8465052; doi:10.3390/antiox10091386)
Supplement: Supplementary file 1 [file antioxidants-10-01386-s001.zip]

Archive with 1 entries (1 files):
- antioxidants-1327369-supplementary.pdf
